# Supplementary material for: Domain swapping of complementarity-determining region in nanobodies produced by Pichia pastoris
Source: AMB Express. 2019 Jul 15;9:107. doi: 10.1186/s13568-019-0833-2 (PMC6629726; doi:10.1186/s13568-019-0833-2)
Supplement: Supplementary file 1 — Additional file 1. Additional tables. [file 13568_2019_833_MOESM1_ESM.xlsx]

## Sheet: Table S1
	Table S1 Primers used for preparing chimeric nanobodies
	No.	Name	Nucleotide sequence
	1	GfpN_up_R	CCGGAGGCAGCACAGGATAA
	2	GfpN_up_F	GATTATCCTGTGCTGCCTCCGGA
	3	GfpN_CDR23_F	TCTGTCAAAGGAAGGTTTACTATTAGTCGTGACGACGCACGTAATACCGTTTATTTGCAAATGAATTCTCTGAAACCAGAAGACA
	4	GfpN_dwn_R	ACCTGTGTACCTTGGCCCCAGTA
	5	GfpN_dwn_F	TGGGGCCAAGGTACACAGGT
	6	CD4_CDR1_R	AACGTTGAAGGTTCTTCCGGAGGCAGCACAGGATA
	7	CD4_CDR1_F	AGAACCTTCAACGTTATGAGATGGTATAGACAGGC
	8	CD4_CDR2up_R	AGACCACCTAACAGCAGCGACCCACTCTCTTTCTT
	9	CD4_CDR2up_F	TCGCTGCTGTTAGGTGGTCTTCTAC
	10	CD4_CDR2down_R	ACAGAGTCAGCATATTGGGTATAAT
	11	CD4_CDR2down_F	ACCCAATATGCTGACTCTGTCAAAGGAAGGTTTAC
	12	CD4_CDR3up_R	ATATGTGTCGGCTGCGCAGTAATATACTGCAGTGT
	13	CD4_upCDR3_F	TGCGCAGCCGACACATATAACT
	14	CD4_CDR3down_R	TGGCCTCGAAAGTCATATCCGTCC
	15	CD4_CDR3down_F	GGATATGACTTTCGAGGCCAAGGTACACAGGTGAC
	16	GfpN_dwn_F2	GGCCAAGGTACACAGGTGAC

## Sheet: Table S2
	Table S2 Nucleotide sequences of nanobodies optimized for expression in P. pastoris
	Name	Nucleotide sequence	DDBJ Accession No.
	GFP Nanobody	CAGGTTCAATTGGTTGAATCTGGTGGTGCCCTTGTTCAACCTGGAGGATCACTAAGATTATCCTGTGCTGCCTCCGGATTTCCTGTTAACAGGTACTCCATGAGATGGTATAGACAGGCTCCAGGTAAAGAAAGAGAGTGGGTCGCTGGTATGTCATCTGCTGGAGATAGATCCTCATACGAGGATTCTGTCAAAGGAAGGTTTACTATTAGTCGTGACGACGCACGTAATACCGTTTATTTGCAAATGAATTCTCTGAAACCAGAAGACACTGCAGTATATTACTGCAACGTCAACGTAGGTTTCGAGTACTGGGGCCAAGGTACACAGGTGACGGTGTCTAGT	LC472971
	CD4 Nanobody	GAAGTTCAGTTAGTTGAATCTGGTGGTGGCTCTGTCCAACCTGGTGGTTCTCTTACTTTGTCCTGTGGTACTTCCGGTAGAACCTTCAACGTTATGGGATGGTTCAGACAAGCTCCTGGAAAGGAACGTGAGTTTGTCGCTGCTGTTAGGTGGTCTTCTACTGGTATCTATTATACCCAATATGCTGACTCAGTTAAAAGTAGATTTACTATTTCAAGAGACAATGCAAAGAACACCGTATACTTGGAGATGAATTCACTGAAGCCAGAGGACACGGCTGTCTACTACTGCGCAGCCGACACATATAACTCCAATCCAGCCAGATGGGACGGATATGACTTTCGAGGTCAAGGAACACAGGTGACAGTGTCCAGT	LC472972

## Sheet: Table S3
	Table S3 Amino acid sequences of recombinant proteins produced by P. pastoris in this study
	Name	Amino acid sequence	Mw [Da]
	GFP N	EAEAYVEFQVQLVESGGALVQPGGSLRLSCAASGFPVNRYSMRWYRQAPGKEREWVAGMSSAGDRSSYEDSVKGRFTISRDDARNTVYLQMNSLKPEDTAVYYCNVNVGFEYWGQGTQVTVSSGGSDYKDDDDKFVGARLDYKDDDDK	16490
	CD4 N	EAEAYVEFEVQLVESGGGSVQPGGSLTLSCGTSGRTFNVMGWFRQAPGKEREFVAAVRWSSTGIYYTQYADSVKSRFTISRDNAKNTVYLEMNSLKPEDTAVYYCAADTYNSNPARWDGYDFRGQGTQVTVSSGGSDYKDDDDKFVGARLDYKDDDDK	17525
	cCD4 CDR123	EAEAYVEFQVQLVESGGALVQPGGSLRLSCAASGRTFNVMRWYRQAPGKEREWVAAVRWSSTGIYYTQYADSVKGRFTISRDDARNTVYLQMNSLKPEDTAVYYCAADTYNSNPARWDGYDFRGQGTQVTVSSGGSDYKDDDDKFVGARLDYKDDDDK	17756
	cCD4 CDR1	EAEAYVEFQVQLVESGGALVQPGGSLRLSCAASGRTFNVMRWYRQAPGKEREWVAGMSSAGDRSSYEDSVKGRFTISRDDARNTVYLQMNSLKPEDTAVYYCNVNVGFEYWGQGTQVTVSSGGSDYKDDDDKFVGARLDYKDDDDK	16244
	cCD4 CDR2	EAEAYVEFQVQLVESGGALVQPGGSLRLSCAASGFPVNRYSMRWYRQAPGKEREWVAAVRWSSTGIYYTQYADSVKGRFTISRDDARNTVYLQMNSLKPEDTAVYYCNVNVGFEYWGQGTQVTVSSGGSDYKDDDDKFVGARLDYKDDDDK	17010
	cCD4 CDR3	EAEAYVEFQVQLVESGGALVQPGGSLRLSCAASGFPVNRYSMRWYRQAPGKEREWVAGMSSAGDRSSYEDSVKGRFTISRDDARNTVYLQMNSLKPEDTAVYYCAADTYNSNPARWDGYDFRGQGTQVTVSSGGSDYKDDDDKFVGARLDYKDDDDK	17482
	cCD4 CDR12	EAEAYVEFQVQLVESGGALVQPGGSLRLSCAASGRTFNVMRWYRQAPGKEREWVAAVRWSSTGIYYTQYADSVKGRFTISRDDARNTVYLQMNSLKPEDTAVYYCNVNVGFEYWGQGTQVTVSSGGSDYKDDDDKFVGARLDYKDDDDK	16764
	cCD4 CDR13	EAEAYVEFQVQLVESGGALVQPGGSLRLSCAASGRTFNVMRWYRQAPGKEREWVAGMSSAGDRSSYEDSVKGRFTISRDDARNTVYLQMNSLKPEDTAVYYCAADTYNSNPARWDGYDFRGQGTQVTVSSGGSDYKDDDDKFVGARLDYKDDDDK	17236
	cCD4 CDR2/3	EAEAYVEFQVQLVESGGALVQPGGSLRLSCAASGFPVNRYSMRWYRQAPGKEREWVAAVRWSSTGIYYTQYADSVKGRFTISRDDARNTVYLQMNSLKPEDTAVYYCAADTYNSNPARWDGYDFRGQGTQVTVSSGGSDYKDDDDKFVGARLDYKDDDDK	18002

## Sheet: Table S4
	Table S4 Binding level of nanobodies to CD4
	Sample name	Repeat			mean	SD
		1	2	3
	GFP N	13.9	2.4	1.3	5.86667	6.97878
	cCD4 CDR1	14.2	6.8	5.4	8.8	4.72864
	cCD4 CDR2	24.6	20.6	19.5	21.5667	2.6839
	cCD4 CDR3	27.5	24.4	22.2	24.7	2.66271
	cCD4 CDR12	27.6	23.6	21.1	24.1	3.27872
	cCD4 CDR13	23.7	18.8	16.7	19.7333	3.59212
	cCD4 CDR23	21.9	26.4	20.9	23.0667	2.92973
	cCD4 CDR123	25.6	21.5	21	22.7	2.52389
	CD4 N	262	256.8	245.7	254.833	8.32606

## Sheet: Table S5
	Table S5 Binding level of nanobodies to GFP
	Sample name	Repeat			mean	SD
		1	2	3
	GFP N	55.1	106.3	114	91.8	32.0155
	cCD4 CDR1	16.7	21.5	21.1	19.7667	2.66333
	cCD4 CDR2	8.5	8.4	10	8.96667	0.896289
	cCD4 CDR3	3.1	1.4	6.1	3.53333	2.37978
	cCD4 CDR12	11.4	12.3	12.6	12.1	0.6245
	cCD4 CDR13	6.7	6.3	8.3	7.1	1.0583
	cCD4 CDR23	5.8	5.5	3.7	5	1.13578
	cCD4 CDR123	7.1	7	5.8	6.63333	0.723418
	CD4 N	7.1	7.6	3	5.9	2.52389
